# Supplementary material for: Estimating bacterial load in S. aureus and E. coli bacteremia using bacterial growth graph from the continuous monitoring blood culture system
Source: Eur J Clin Microbiol Infect Dis. 2024 Jul 29;43(10):1931–8. doi: 10.1007/s10096-024-04893-w (PMC11405537; doi:10.1007/s10096-024-04893-w)
Supplement: Supplementary file 2 — Supplementary Material 2 [file 10096_2024_4893_MOESM2_ESM.xlsx]

## Sheet: EC
C D5095 55.56 CFU/ml				D D5094 5.56 CFU/ml				E D5093 0.56 CFU/ml				C D5098 55.56 CFU/ml				D D5097 5.56 CFU/ml				E D5096 0.56 CFU/ml
Growth and Detection	Fluorescence	G&D	Fluorescence	Growth and Detection	Fluorescence	G&D	Fluorescence	Growth and Detection	Fluorescence	G&D	Fluorescence	Growth and Detection	Fluorescence	G&D	Fluorescence	Growth and Detection	Fluorescence	G&D	Fluorescence	Growth and Detection	Fluorescence	G&D	Fluorescence
0.0833333	0.426719	0.0833333	0.426719	0.0833333	0.293774	0.0833333	0.293774	0.0833333	0.379225	0.0833333	0.379225	0.1	0.340124	0.1	0.340124	0.0833333	0.333219	0.0833333	0.333219	0.0833333	0.228199	0.0833333	0.228199
0.25	0.426642	0.25	0.426642	0.25	0.294613	0.25	0.294613	0.25	0.376936	0.25	0.376936	0.266667	0.336995	0.266667	0.336995	0.266667	0.331044	0.266667	0.331044	0.266667	0.226062	0.266667	0.226062
0.433333	0.422751	0.433333	0.422751	0.416667	0.292592	0.416667	0.292592	0.416667	0.372854	0.416667	0.372854	0.433333	0.333448	0.433333	0.333448	0.433333	0.327916	0.433333	0.327916	0.416667	0.223506	0.416667	0.223506
0.583333	0.419127	0.583333	0.419127	0.6	0.290226	0.6	0.290226	0.583333	0.369841	0.583333	0.369841	0.6	0.330739	0.6	0.330739	0.6	0.325246	0.6	0.325246	0.6	0.221675	0.6	0.221675
0.766667	0.414855	0.766667	0.414855	0.75	0.287251	0.75	0.287251	0.75	0.36675	0.75	0.36675	0.766667	0.327878	0.766667	0.327878	0.766667	0.322347	0.766667	0.322347	0.766667	0.219921	0.766667	0.219921
0.916667	0.411612	0.916667	0.411612	0.916667	0.284771	0.916667	0.284771	0.916667	0.364195	0.916667	0.364195	0.933333	0.325628	0.933333	0.325628	0.933333	0.319982	0.933333	0.319982	0.916667	0.218433	0.916667	0.218433
1.08333	0.408598	1.08333	0.408598	1.08333	0.282444	1.08333	0.282444	1.08333	0.36202	1.08333	0.36202	1.1	0.323529	1.1	0.323529	1.1	0.317807	1.1	0.317807	1.1	0.217136	1.1	0.217136
1.26667	0.406004	1.26667	0.406004	1.26667	0.280308	1.26667	0.280308	1.25	0.360037	1.25	0.360037	1.26667	0.321775	1.26667	0.321775	1.26667	0.315824	1.26667	0.315824	1.25	0.215953	1.25	0.215953
1.41667	0.403868	1.41667	0.403868	1.41667	0.278553	1.41667	0.278553	1.43333	0.35832	1.43333	0.35832	1.43333	0.320249	1.43333	0.320249	1.43333	0.314221	1.43333	0.314221	1.43333	0.214923	1.43333	0.214923
1.6	0.401923	1.6	0.401923	1.58333	0.276951	1.58333	0.276951	1.58333	0.356832	1.58333	0.356832	1.6	0.318914	1.6	0.318914	1.6	0.312772	1.6	0.312772	1.6	0.214008	1.6	0.214008
1.75	0.400244	1.75	0.400244	1.75	0.27554	1.75	0.27554	1.75	0.355573	1.75	0.355573	1.76667	0.317769	1.76667	0.317769	1.76667	0.311513	1.76667	0.311513	1.75	0.213245	1.75	0.213245
1.91667	0.398794	1.91667	0.398794	1.93333	0.274395	1.93333	0.274395	1.91667	0.354429	1.91667	0.354429	1.95	0.316739	1.95	0.316739	1.93333	0.310445	1.93333	0.310445	1.93333	0.212558	1.93333	0.212558
2.1	0.397459	2.1	0.397459	2.08333	0.273365	2.08333	0.273365	2.08333	0.353361	2.08333	0.353361	2.1	0.315785	2.1	0.315785	2.1	0.309453	2.1	0.309453	2.1	0.211948	2.1	0.211948
2.25	0.396391	2.25	0.396391	2.25	0.272412	2.25	0.272412	2.25	0.352483	2.25	0.352483	2.26667	0.315022	2.26667	0.315022	2.26667	0.308614	2.26667	0.308614	2.25	0.211452	2.25	0.211452
2.43333	0.395399	2.43333	0.395399	2.43333	0.271649	2.43333	0.271649	2.41667	0.351797	2.41667	0.351797	2.43333	0.314336	2.43333	0.314336	2.43333	0.307889	2.43333	0.307889	2.43333	0.210994	2.43333	0.210994
2.63333	0.391356	2.63333	0.391356	2.63333	0.268597	2.63333	0.268597	2.63333	0.348592	2.63333	0.348592	2.65	0.311513	2.65	0.311513	2.63333	0.304913	2.63333	0.304913	2.63333	0.208934	2.63333	0.208934
2.8	0.393149	2.8	0.393149	2.8	0.269818	2.8	0.269818	2.8	0.350004	2.8	0.350004	2.81667	0.312772	2.81667	0.312772	2.81667	0.306172	2.81667	0.306172	2.81667	0.209888	2.81667	0.209888
2.98333	0.392767	2.98333	0.392767	2.96667	0.269398	2.96667	0.269398	2.96667	0.34966	2.96667	0.34966	2.98333	0.312467	2.98333	0.312467	2.98333	0.305829	2.98333	0.305829	2.96667	0.209697	2.96667	0.209697
3.13333	0.392271	3.13333	0.392271	3.13333	0.269055	3.13333	0.269055	3.15	0.349317	3.15	0.349317	3.15	0.312161	3.15	0.312161	3.15	0.305447	3.15	0.305447	3.15	0.209468	3.15	0.209468
3.3	0.391813	3.3	0.391813	3.31667	0.268711	3.31667	0.268711	3.3	0.349012	3.3	0.349012	3.31667	0.311818	3.31667	0.311818	3.31667	0.305104	3.31667	0.305104	3.31667	0.209277	3.31667	0.209277
3.48333	0.391432	3.48333	0.391432	3.46667	0.26833	3.46667	0.26833	3.46667	0.348745	3.46667	0.348745	3.48333	0.311513	3.48333	0.311513	3.48333	0.304799	3.48333	0.304799	3.46667	0.209087	3.46667	0.209087
3.63333	0.391089	3.63333	0.391089	3.63333	0.268063	3.63333	0.268063	3.63333	0.348554	3.63333	0.348554	3.65	0.311284	3.65	0.311284	3.65	0.304532	3.65	0.304532	3.65	0.208934	3.65	0.208934
3.8	0.390784	3.8	0.390784	3.8	0.267872	3.8	0.267872	3.8	0.348325	3.8	0.348325	3.81667	0.311093	3.81667	0.311093	3.81667	0.304341	3.81667	0.304341	3.8	0.208782	3.8	0.208782
3.98333	0.390555	3.98333	0.390555	3.96667	0.267681	3.96667	0.267681	3.96667	0.348096	3.96667	0.348096	3.98333	0.310903	3.98333	0.310903	3.96667	0.304112	3.96667	0.304112	3.98333	0.208705	3.98333	0.208705
4.13333	0.390288	4.13333	0.390288	4.15	0.267414	4.15	0.267414	4.13333	0.347982	4.13333	0.347982	4.15	0.310712	4.15	0.310712	4.15	0.303922	4.15	0.303922	4.13333	0.208591	4.13333	0.208591
4.3	0.39002	4.3	0.39002	4.3	0.2673	4.3	0.2673	4.3	0.347829	4.3	0.347829	4.31667	0.310597	4.31667	0.310597	4.31667	0.303807	4.31667	0.303807	4.31667	0.208553	4.31667	0.208553
4.48333	0.389906	4.48333	0.389906	4.46667	0.267147	4.46667	0.267147	4.46667	0.347753	4.46667	0.347753	4.48333	0.310483	4.48333	0.310483	4.48333	0.303654	4.48333	0.303654	4.48333	0.208514	4.48333	0.208514
4.63333	0.389753	4.63333	0.389753	4.63333	0.267033	4.63333	0.267033	4.63333	0.3476	4.63333	0.3476	4.65	0.310368	4.65	0.310368	4.65	0.303502	4.65	0.303502	4.63333	0.2084	4.63333	0.2084
4.8	0.389601	4.8	0.389601	4.81667	0.266956	4.81667	0.266956	4.8	0.347524	4.8	0.347524	4.81667	0.310254	4.81667	0.310254	4.81667	0.303426	4.81667	0.303426	4.81667	0.208362	4.81667	0.208362
4.98333	0.389448	4.98333	0.389448	4.96667	0.266842	4.96667	0.266842	4.96667	0.347486	4.96667	0.347486	4.98333	0.310178	4.98333	0.310178	4.98333	0.303349	4.98333	0.303349	4.96667	0.208362	4.96667	0.208362
5.13333	0.389372	5.13333	0.389372	5.13333	0.266766	5.13333	0.266766	5.13333	0.347372	5.13333	0.347372	5.15	0.310063	5.15	0.310063	5.15	0.303235	5.15	0.303235	5.15	0.208209	5.15	0.208209
5.3	0.389181	5.3	0.389181	5.3	0.266651	5.3	0.266651	5.3	0.347333	5.3	0.347333	5.31667	0.310025	5.31667	0.310025	5.31667	0.303159	5.31667	0.303159	5.3	0.208248	5.3	0.208248
5.48333	0.389105	5.48333	0.389105	5.46667	0.266575	5.46667	0.266575	5.46667	0.347257	5.46667	0.347257	5.48333	0.309949	5.48333	0.309949	5.46667	0.303082	5.46667	0.303082	5.48333	0.208209	5.48333	0.208209
5.63333	0.388991	5.63333	0.388991	5.65	0.266499	5.65	0.266499	5.65	0.347181	5.65	0.347181	5.65	0.309872	5.65	0.309872	5.65	0.303044	5.65	0.303044	5.65	0.208171	5.65	0.208171
5.81667	0.388914	5.81667	0.388914	5.8	0.266423	5.8	0.266423	5.8	0.347066	5.8	0.347066	5.81667	0.309834	5.81667	0.309834	5.81667	0.30293	5.81667	0.30293	5.8	0.208133	5.8	0.208133
5.96667	0.388838	5.96667	0.388838	5.96667	0.266423	5.96667	0.266423	5.96667	0.347143	5.96667	0.347143	5.98333	0.309758	5.98333	0.309758	5.98333	0.30293	5.98333	0.30293	5.98333	0.208095	5.98333	0.208095
6.13333	0.388762	6.13333	0.388762	6.13333	0.266346	6.13333	0.266346	6.13333	0.347066	6.13333	0.347066	6.15	0.309758	6.15	0.309758	6.15	0.302853	6.15	0.302853	6.13333	0.208095	6.13333	0.208095
6.31667	0.388723	6.31667	0.388723	6.3	0.266346	6.3	0.266346	6.3	0.347143	6.3	0.347143	6.33333	0.30972	6.33333	0.30972	6.31667	0.302853	6.31667	0.302853	6.31667	0.208095	6.31667	0.208095
6.46667	0.388685	6.46667	0.388685	6.48333	0.266346	6.48333	0.266346	6.46667	0.347066	6.46667	0.347066	6.48333	0.309682	6.48333	0.309682	6.48333	0.302777	6.48333	0.302777	6.46667	0.208095	6.46667	0.208095
6.63333	0.388609	6.63333	0.388609	6.63333	0.266232	6.63333	0.266232	6.63333	0.34699	6.63333	0.34699	6.65	0.309644	6.65	0.309644	6.65	0.302739	6.65	0.302739	6.65	0.208057	6.65	0.208057
6.81667	0.388571	6.81667	0.388571	6.8	0.26627	6.8	0.26627	6.8	0.347066	6.8	0.347066	6.81667	0.309644	6.81667	0.309644	6.8	0.302701	6.8	0.302701	6.8	0.208057	6.8	0.208057
6.96667	0.388533	6.96667	0.388533	6.96667	0.26627	6.96667	0.26627	6.96667	0.346952	6.96667	0.346952	6.98333	0.309605	6.98333	0.309605	6.98333	0.302663	6.98333	0.302663	6.98333	0.208057	6.98333	0.208057
7.13333	0.388495	7.13333	0.388495	7.15	0.266194	7.15	0.266194	7.13333	0.346952	7.13333	0.346952	7.15	0.309605	7.15	0.309605	7.15	0.302663	7.15	0.302663	7.15	0.208019	7.15	0.208019
7.31667	0.388456	7.31667	0.388456	7.3	0.266194	7.3	0.266194	7.3	0.346914	7.3	0.346914	7.31667	0.309644	7.31667	0.309644	7.31667	0.302663	7.31667	0.302663	7.3	0.208019	7.3	0.208019
7.46667	0.388456	7.46667	0.388456	7.46667	0.266194	7.46667	0.266194	7.46667	0.346914	7.46667	0.346914	7.48333	0.309605	7.48333	0.309605	7.48333	0.302663	7.48333	0.302663	7.48333	0.208019	7.48333	0.208019
7.63333	0.388456	7.63333	0.388456	7.63333	0.26627	7.63333	0.26627	7.63333	0.346914	7.63333	0.346914	7.65	0.309644	7.65	0.309644	7.65	0.302663	7.65	0.302663	7.63333	0.207942	7.63333	0.207942
7.81667	0.388456	7.81667	0.388456	7.8	0.266194	7.8	0.266194	7.8	0.346876	7.8	0.346876	7.81667	0.309644	7.81667	0.309644	7.81667	0.302663	7.81667	0.302663	7.81667	0.207942	7.81667	0.207942
7.96667	0.388456	7.96667	0.388456	7.98333	0.266232	7.98333	0.266232	7.96667	0.346914	7.96667	0.346914	7.98333	0.309682	7.98333	0.309682	7.98333	0.302663	7.98333	0.302663	7.96667	0.20798	7.96667	0.20798
8.13333	0.388418	8.13333	0.388418	8.13333	0.266194	8.13333	0.266194	8.15	0.346838	8.15	0.346838	8.15	0.309682	8.15	0.309682	8.15	0.302625	8.15	0.302625	8.15	0.208019	8.15	0.208019
8.31667	0.388418	8.31667	0.388418	8.3	0.266194	8.3	0.266194	8.3	0.34699	8.3	0.34699	8.31667	0.309758	8.31667	0.309758	8.3	0.302625	8.3	0.302625	8.31667	0.20798	8.31667	0.20798
8.46667	0.38838	8.46667	0.38838	8.46667	0.266155	8.46667	0.266155	8.46667	0.346914	8.46667	0.346914	8.48333	0.309872	8.48333	0.309872	8.48333	0.302625	8.48333	0.302625	8.46667	0.208019	8.46667	0.208019
8.63333	0.38838	8.63333	0.38838	8.65	0.266194	8.65	0.266194	8.63333	0.346914	8.63333	0.346914	8.65	0.309911	8.65	0.309911	8.65	0.302625	8.65	0.302625	8.65	0.207942	8.65	0.207942
8.81667	0.38838	8.81667	0.38838	8.8	0.266194	8.8	0.266194	8.8	0.346952	8.8	0.346952	8.81667	0.309987	8.81667	0.309987	8.81667	0.302625	8.81667	0.302625	8.8	0.208019	8.8	0.208019
8.96667	0.38838	8.96667	0.38838	8.96667	0.266194	8.96667	0.266194	8.96667	0.346952	8.96667	0.346952	8.98333	0.310178	8.98333	0.310178	8.98333	0.302625	8.98333	0.302625	8.98333	0.208019	8.98333	0.208019
9.15	0.38838	9.15	0.38838	9.13333	0.266155	9.13333	0.266155	9.13333	0.346914	9.13333	0.346914	9.15	0.310368	9.15	0.310368	9.15	0.302663	9.15	0.302663	9.13333	0.20798	9.13333	0.20798
9.3	0.38838	9.3	0.38838	9.3	0.266155	9.3	0.266155	9.3	0.346952	9.3	0.346952	9.31667	0.310521	9.31667	0.310521	9.31667	0.302625	9.31667	0.302625	9.31667	0.208057	9.31667	0.208057
9.46667	0.388418	9.46667	0.388418	9.48333	0.266194	9.48333	0.266194	9.46667	0.346914	9.46667	0.346914	9.48333	0.310826	9.48333	0.310826	9.48333	0.302625	9.48333	0.302625	9.48333	0.20798	9.48333	0.20798
9.65	0.388418	9.65	0.388418	9.63333	0.266232	9.63333	0.266232	9.63333	0.347028	9.63333	0.347028	9.65	0.311208	9.65	0.311208	9.63333	0.302663	9.63333	0.302663	9.63333	0.208019	9.63333	0.208019
9.8	0.388456	9.8	0.388456	9.8	0.266232	9.8	0.266232	9.8	0.346876	9.8	0.346876	9.81667	0.311704	9.81667	0.311704	9.81667	0.302663	9.81667	0.302663	9.81667	0.20798	9.81667	0.20798
9.96667	0.388533	9.96667	0.388533	9.96667	0.26627	9.96667	0.26627	9.96667	0.346952	9.96667	0.346952	9.98333	0.312352	9.98333	0.312352	9.98333	0.302777	9.98333	0.302777	9.96667	0.208019	9.96667	0.208019
10.15	0.388609	10.15	0.388609	10.1333	0.266232	10.1333	0.266232	10.1333	0.346914	10.1333	0.346914	10.15	0.313191	10.15	0.313191	10.15	0.302815	10.15	0.302815	10.15	0.208095	10.15	0.208095
10.3	0.3888	10.3	0.3888	10.3167	0.266384	10.3167	0.266384	10.3	0.346952	10.3	0.346952	10.3167	0.314412	10.3167	0.314412	10.3167	0.30293	10.3167	0.30293	10.3	0.208019	10.3	0.208019
10.4667	0.388876	10.4667	0.388876	10.4667	0.266384	10.4667	0.266384	10.4667	0.347028	10.4667	0.347028	10.4833	0.3159	10.4833	0.3159	10.4833	0.303044	10.4833	0.303044	10.4833	0.208095	10.4833	0.208095
10.65	0.389029	10.65	0.389029	10.6333	0.266499	10.6333	0.266499	10.65	0.346952	10.65	0.346952	10.65	0.31796	10.65	0.31796	10.65	0.303159	10.65	0.303159	10.65	0.208095	10.65	0.208095
10.8	0.389143	10.8	0.389143	10.8	0.266537	10.8	0.266537	10.8	0.347028	10.8	0.347028	10.8167	0.320478	10.8167	0.320478	10.8167	0.303311	10.8167	0.303311	10.8	0.208057	10.8	0.208057
10.9667	0.389296	10.9667	0.389296	10.9833	0.26669	10.9833	0.26669	10.9667	0.347028	10.9667	0.347028	10.9833	0.323682	10.9833	0.323682	10.9833	0.303578	10.9833	0.303578	10.9833	0.208095	10.9833	0.208095
11.15	0.389563	11.15	0.389563	11.1333	0.266766	11.1333	0.266766	11.1333	0.346952	11.1333	0.346952	11.15	0.327344	11.15	0.327344	11.1333	0.303883	11.1333	0.303883	11.1333	0.208095	11.1333	0.208095
11.3	0.389906	11.3	0.389906	11.3	0.266918	11.3	0.266918	11.3	0.34699	11.3	0.34699	11.3333	0.331807	11.3333	0.331807	11.3167	0.304265	11.3167	0.304265	11.3167	0.208095	11.3167	0.208095
11.4667	0.390402	11.4667	0.390402	11.4667	0.267147	11.4667	0.267147	11.4667	0.34699	11.4667	0.34699	11.4833	0.33711	11.4833	0.33711	11.4833	0.304837	11.4833	0.304837	11.4667	0.208095	11.4667	0.208095
11.65	0.391012	11.65	0.391012	11.6333	0.267643	11.6333	0.267643	11.6333	0.347066	11.6333	0.347066	11.65	0.343252	11.65	0.343252	11.65	0.3056	11.65	0.3056	11.65	0.208095	11.65	0.208095
11.8	0.39189	11.8	0.39189	11.8167	0.267948	11.8167	0.267948	11.8	0.347028	11.8	0.347028	11.8167	0.350576	11.8167	0.350576	11.8167	0.306592	11.8167	0.306592	11.8	0.208095	11.8	0.208095
11.9667	0.392996	11.9667	0.392996	11.9667	0.268597	11.9667	0.268597	11.9667	0.347066	11.9667	0.347066	11.9833	0.359426	11.9833	0.359426	11.9833	0.307927	11.9833	0.307927	11.9833	0.208095	11.9833	0.208095
12.15	0.394598	12.15	0.394598	12.1333	0.269398	12.1333	0.269398	12.1333	0.347028	12.1333	0.347028	12.15	0.369688	12.15	0.369688	12.15	0.309796	12.15	0.309796	12.15	0.208095	12.15	0.208095
12.3	0.396773	12.3	0.396773	12.3	0.270542	12.3	0.270542	12.3	0.347066	12.3	0.347066	12.3167	0.380751	12.3167	0.380751	12.3167	0.312314	12.3167	0.312314	12.3	0.208133	12.3	0.208133
12.4833	0.399672	12.4833	0.399672	12.4833	0.27203	12.4833	0.27203	12.4667	0.347028	12.4667	0.347028	12.4833	0.390593	12.4833	0.390593	12.4833	0.315442	12.4833	0.315442	12.4833	0.208171	12.4833	0.208171
12.6333	0.403372	12.6333	0.403372	12.6333	0.274014	12.6333	0.274014	12.6333	0.347105	12.6333	0.347105	12.65	0.397726	12.65	0.397726	12.6333	0.318914	12.6333	0.318914	12.6333	0.208209	12.6333	0.208209
12.8	0.407721	12.8	0.407721	12.8	0.27657	12.8	0.27657	12.8	0.347105	12.8	0.347105	12.8167	0.402838	12.8167	0.402838	12.8167	0.323072	12.8167	0.323072	12.8167	0.208248	12.8167	0.208248
12.9833	0.412757	12.9833	0.412757	12.9667	0.279622	12.9667	0.279622	12.9667	0.347219	12.9667	0.347219	12.9833	0.406424	12.9833	0.406424	12.9833	0.328069	12.9833	0.328069	12.9667	0.208324	12.9667	0.208324
13.1333	0.418288	13.1333	0.418288	13.1333	0.283131	13.1333	0.283131	13.15	0.347257	13.15	0.347257	13.15	0.409247	13.15	0.409247	13.15	0.333791	13.15	0.333791	13.15	0.2084	13.15	0.2084
13.3	0.424658	13.3	0.424658	13.3167	0.287251	13.3167	0.287251	13.3	0.347333	13.3	0.347333	13.3167	0.411383	13.3167	0.411383	13.3167	0.340581	13.3167	0.340581	13.3167	0.208514	13.3167	0.208514
13.4833	0.432364	13.4833	0.432364	13.4667	0.292019	13.4667	0.292019	13.4667	0.347486	13.4667	0.347486	13.4833	0.413329	13.4833	0.413329	13.4833	0.348554	13.4833	0.348554	13.4667	0.208629	13.4667	0.208629
13.6333	0.441215	13.6333	0.441215	13.6333	0.297742	13.6333	0.297742	13.6333	0.347639	13.6333	0.347639	13.65	0.414931	13.65	0.414931	13.65	0.3579	13.65	0.3579	13.65	0.20882	13.65	0.20882
13.8	0.4514	13.8	0.4514	13.8	0.304227	13.8	0.304227	13.8	0.347829	13.8	0.347829	13.8167	0.416533	13.8167	0.416533	13.8167	0.368353	13.8167	0.368353	13.8	0.209048	13.8	0.209048
13.9833	0.463226	13.9833	0.463226	13.9667	0.311665	13.9667	0.311665	13.9667	0.348096	13.9667	0.348096	13.9833	0.417983	13.9833	0.417983	13.9667	0.378271	13.9667	0.378271	13.9833	0.209392	13.9833	0.209392
14.1333	0.475967	14.1333	0.475967	14.15	0.320211	14.15	0.320211	14.1333	0.348516	14.1333	0.348516	14.15	0.419203	14.15	0.419203	14.15	0.386282	14.15	0.386282	14.1333	0.20985	14.1333	0.20985
14.3	0.487335	14.3	0.487335	14.3	0.329366	14.3	0.329366	14.3	0.348898	14.3	0.348898	14.3167	0.420386	14.3167	0.420386	14.3167	0.391699	14.3167	0.391699	14.3167	0.210384	14.3167	0.210384
14.4833	0.495651	14.4833	0.495651	14.4667	0.337568	14.4667	0.337568	14.4667	0.34947	14.4667	0.34947	14.4833	0.421454	14.4833	0.421454	14.4833	0.395399	14.4833	0.395399	14.4833	0.211109	14.4833	0.211109
14.6333	0.501984	14.6333	0.501984	14.6333	0.343252	14.6333	0.343252	14.6333	0.350156	14.6333	0.350156	14.65	0.422446	14.65	0.422446	14.65	0.398222	14.65	0.398222	14.6333	0.212062	14.6333	0.212062
14.8	0.506752	14.8	0.506752	14.8167	0.347257	14.8167	0.347257	14.8	0.351034	14.8	0.351034	14.8167	0.423362	14.8167	0.423362	14.8167	0.400397	14.8167	0.400397	14.8167	0.213321	14.8167	0.213321
14.9833	0.510452	14.9833	0.510452	14.9667	0.350156	14.9667	0.350156	14.9667	0.352216	14.9667	0.352216	14.9833	0.424163	14.9833	0.424163	14.9833	0.402228	14.9833	0.402228	14.9667	0.214923	14.9667	0.214923
15.1333	0.513428	15.1333	0.513428	15.1333	0.352331	15.1333	0.352331	15.1333	0.353628	15.1333	0.353628	15.15	0.424926	15.15	0.424926	15.15	0.403868	15.15	0.403868	15.15	0.216754	15.15	0.216754
15.3	0.515984	15.3	0.515984	15.3	0.354276	15.3	0.354276	15.3	0.355383	15.3	0.355383	15.3167	0.425727	15.3167	0.425727	15.3167	0.405356	15.3167	0.405356	15.3	0.218776	15.3	0.218776
15.4833	0.518235	15.4833	0.518235	15.4667	0.355878	15.4667	0.355878	15.4667	0.35771	15.4667	0.35771	15.4833	0.426413	15.4833	0.426413	15.4667	0.406729	15.4667	0.406729	15.4833	0.221065	15.4833	0.221065
15.6333	0.520294	15.6333	0.520294	15.65	0.357366	15.65	0.357366	15.65	0.360418	15.65	0.360418	15.65	0.427024	15.65	0.427024	15.65	0.407988	15.65	0.407988	15.65	0.223735	15.65	0.223735
15.8167	0.522049	15.8167	0.522049	15.8	0.358549	15.8	0.358549	15.8	0.363546	15.8	0.363546	15.8167	0.427634	15.8167	0.427634	15.8167	0.409133	15.8167	0.409133	15.8	0.226863	15.8	0.226863
15.9667	0.523804	15.9667	0.523804	15.9667	0.359846	15.9667	0.359846	15.9667	0.366903	15.9667	0.366903	15.9833	0.428244	15.9833	0.428244	15.9833	0.410239	15.9833	0.410239	15.9833	0.230716	15.9833	0.230716
16.1333	0.525597	16.1333	0.525597	16.1333	0.361143	16.1333	0.361143	16.1333	0.370794	16.1333	0.370794	16.15	0.428931	16.15	0.428931	16.15	0.411345	16.15	0.411345	16.1333	0.235294	16.1333	0.235294
16.3167	0.527276	16.3167	0.527276	16.3	0.362325	16.3	0.362325	16.3	0.375563	16.3	0.375563	16.3333	0.429618	16.3333	0.429618	16.3167	0.412375	16.3167	0.412375	16.3167	0.240635	16.3167	0.240635
16.4667	0.528573	16.4667	0.528573	16.4833	0.363317	16.4833	0.363317	16.4667	0.381094	16.4667	0.381094	16.4833	0.430152	16.4833	0.430152	16.4833	0.413252	16.4833	0.413252	16.4667	0.246204	16.4667	0.246204
16.6333	0.529717	16.6333	0.529717	16.6333	0.364118	16.6333	0.364118	16.6333	0.387198	16.6333	0.387198	16.65	0.430648	16.65	0.430648	16.65	0.414092	16.65	0.414092	16.65	0.252613	16.65	0.252613
16.8167	0.530671	16.8167	0.530671	16.8	0.364805	16.8	0.364805	16.8	0.394522	16.8	0.394522	16.8167	0.431067	16.8167	0.431067	16.8	0.414664	16.8	0.414664	16.8	0.259403	16.8	0.259403
16.9667	0.531624	16.9667	0.531624	16.9667	0.36553	16.9667	0.36553	16.9667	0.402685	16.9667	0.402685	16.9833	0.431449	16.9833	0.431449	16.9833	0.415389	16.9833	0.415389	16.9833	0.265278	16.9833	0.265278
17.1333	0.532463	17.1333	0.532463	17.15	0.366102	17.15	0.366102	17.1333	0.411803	17.1333	0.411803	17.15	0.431792	17.15	0.431792	17.15	0.415885	17.15	0.415885	17.15	0.269474	17.15	0.269474
17.3167	0.533227	17.3167	0.533227	17.3	0.366636	17.3	0.366636	17.3	0.421683	17.3	0.421683	17.3167	0.432097	17.3167	0.432097	17.3167	0.416457	17.3167	0.416457	17.3	0.272221	17.3	0.272221
17.4667	0.533989	17.4667	0.533989	17.4667	0.367094	17.4667	0.367094	17.4667	0.431754	17.4667	0.431754	17.4833	0.432441	17.4833	0.432441	17.4833	0.417067	17.4833	0.417067	17.4833	0.274319	17.4833	0.274319
17.6333	0.534714	17.6333	0.534714	17.6333	0.367742	17.6333	0.367742	17.6333	0.440719	17.6333	0.440719	17.65	0.432746	17.65	0.432746	17.65	0.417525	17.65	0.417525	17.6333	0.276036	17.6333	0.276036
17.8167	0.535363	17.8167	0.535363	17.8	0.3682	17.8	0.3682	17.8	0.447166	17.8	0.447166	17.8167	0.433051	17.8167	0.433051	17.8167	0.418021	17.8167	0.418021	17.8167	0.277371	17.8167	0.277371
17.9667	0.536011	17.9667	0.536011	17.9833	0.368582	17.9833	0.368582	17.9667	0.451858	17.9667	0.451858	17.9833	0.43328	17.9833	0.43328	17.9833	0.418479	17.9833	0.418479	17.9667	0.27863	17.9667	0.27863
18.1333	0.536622	18.1333	0.536622	18.1333	0.369116	18.1333	0.369116	18.15	0.455367	18.15	0.455367	18.15	0.433471	18.15	0.433471	18.15	0.419051	18.15	0.419051	18.15	0.279622	18.15	0.279622
18.3167	0.537232	18.3167	0.537232	18.3	0.369497	18.3	0.369497	18.3	0.458152	18.3	0.458152	18.3167	0.433776	18.3167	0.433776	18.3	0.419471	18.3	0.419471	18.3167	0.280613	18.3167	0.280613
18.4667	0.53769	18.4667	0.53769	18.4667	0.369688	18.4667	0.369688	18.4667	0.460136	18.4667	0.460136	18.4833	0.433852	18.4833	0.433852	18.4833	0.419547	18.4833	0.419547	18.4667	0.281376	18.4667	0.281376
18.65	0.538262	18.65	0.538262	18.65	0.370146	18.65	0.370146	18.6333	0.462196	18.6333	0.462196	18.65	0.434119	18.65	0.434119	18.65	0.420043	18.65	0.420043	18.65	0.282254	18.65	0.282254
18.8	0.538682	18.8	0.538682	18.8	0.370603	18.8	0.370603	18.8	0.463989	18.8	0.463989	18.8167	0.434272	18.8167	0.434272	18.8167	0.420462	18.8167	0.420462	18.8	0.282979	18.8	0.282979
18.9667	0.539216	18.9667	0.539216	18.9667	0.370947	18.9667	0.370947	18.9667	0.465629	18.9667	0.465629	18.9833	0.434501	18.9833	0.434501	18.9833	0.420691	18.9833	0.420691	18.9833	0.283818	18.9833	0.283818
19.15	0.539673	19.15	0.539673	19.1333	0.371252	19.1333	0.371252	19.1333	0.467193	19.1333	0.467193	19.15	0.434615	19.15	0.434615	19.15	0.421073	19.15	0.421073	19.15	0.284352	19.15	0.284352
19.3	0.540284	19.3	0.540284	19.3167	0.371633	19.3167	0.371633	19.3	0.467842	19.3	0.467842	19.3167	0.43492	19.3167	0.43492	19.3167	0.42134	19.3167	0.42134	19.3	0.284886	19.3	0.284886
19.4667	0.540665	19.4667	0.540665	19.4667	0.371862	19.4667	0.371862	19.4667	0.469062	19.4667	0.469062	19.4833	0.434997	19.4833	0.434997	19.4833	0.421569	19.4833	0.421569	19.4833	0.285382	19.4833	0.285382
19.65	0.541047	19.65	0.541047	19.6333	0.372129	19.6333	0.372129	19.6333	0.470207	19.6333	0.470207	19.65	0.435073	19.65	0.435073	19.65	0.421836	19.65	0.421836	19.6333	0.285878	19.6333	0.285878
19.8	0.541428	19.8	0.541428	19.8	0.372358	19.8	0.372358	19.8	0.471199	19.8	0.471199	19.8333	0.435264	19.8333	0.435264	19.8167	0.422103	19.8167	0.422103	19.8167	0.286374	19.8167	0.286374
19.9833	0.54181	19.9833	0.54181	19.9833	0.372663	19.9833	0.372663	19.9833	0.47219	19.9833	0.47219	19.9833	0.435264	19.9833	0.435264	19.9833	0.42237	19.9833	0.42237	19.9833	0.286755	19.9833	0.286755
20.1333	0.542115	20.1333	0.542115	20.1333	0.372854	20.1333	0.372854	20.1333	0.472953	20.1333	0.472953	20.15	0.435416	20.15	0.435416	20.15	0.42256	20.15	0.42256	20.1333	0.287137	20.1333	0.287137
20.3	0.54242	20.3	0.54242	20.3	0.373159	20.3	0.373159	20.3	0.473754	20.3	0.473754	20.3167	0.435492	20.3167	0.435492	20.3	0.422713	20.3	0.422713	20.3167	0.287556	20.3167	0.287556
20.4833	0.542687	20.4833	0.542687	20.4667	0.373312	20.4667	0.373312	20.4667	0.474517	20.4667	0.474517	20.4833	0.435645	20.4833	0.435645	20.4833	0.422904	20.4833	0.422904	20.4667	0.287899	20.4667	0.287899
20.6333	0.542954	20.6333	0.542954	20.65	0.373503	20.65	0.373503	20.6333	0.475128	20.6333	0.475128	20.65	0.435645	20.65	0.435645	20.65	0.423056	20.65	0.423056	20.65	0.288167	20.65	0.288167
20.8167	0.543183	20.8167	0.543183	20.8	0.373617	20.8	0.373617	20.8	0.475776	20.8	0.475776	20.8167	0.435721	20.8167	0.435721	20.8167	0.423323	20.8167	0.423323	20.8167	0.288586	20.8167	0.288586
20.9667	0.54345	20.9667	0.54345	20.9667	0.373808	20.9667	0.373808	20.9667	0.476349	20.9667	0.476349	20.9833	0.435798	20.9833	0.435798	20.9833	0.423438	20.9833	0.423438	20.9667	0.28893	20.9667	0.28893
21.1333	0.543679	21.1333	0.543679	21.1333	0.373922	21.1333	0.373922	21.1333	0.476959	21.1333	0.476959	21.15	0.435874	21.15	0.435874	21.15	0.423629	21.15	0.423629	21.15	0.28912	21.15	0.28912
21.3167	0.543946	21.3167	0.543946	21.3167	0.374342	21.3167	0.374342	21.3	0.477455	21.3	0.477455	21.3167	0.435912	21.3167	0.435912	21.3167	0.423743	21.3167	0.423743	21.3	0.289425	21.3	0.289425
21.4667	0.544175	21.4667	0.544175	21.4667	0.374495	21.4667	0.374495	21.4667	0.477951	21.4667	0.477951	21.4833	0.435988	21.4833	0.435988	21.4833	0.423819	21.4833	0.423819	21.4833	0.289731	21.4833	0.289731
21.6333	0.544327	21.6333	0.544327	21.6333	0.374456	21.6333	0.374456	21.65	0.478447	21.65	0.478447	21.65	0.43595	21.65	0.43595	21.65	0.42401	21.65	0.42401	21.65	0.289883	21.65	0.289883
21.8167	0.544442	21.8167	0.544442	21.8	0.374533	21.8	0.374533	21.8	0.47879	21.8	0.47879	21.8167	0.436026	21.8167	0.436026	21.8167	0.424048	21.8167	0.424048	21.8	0.290112	21.8	0.290112
21.9667	0.544594	21.9667	0.544594	21.9833	0.374647	21.9833	0.374647	21.9667	0.47921	21.9667	0.47921	21.9833	0.435988	21.9833	0.435988	21.9833	0.424086	21.9833	0.424086	21.9833	0.290265	21.9833	0.290265
22.15	0.544747	22.15	0.544747	22.1333	0.374685	22.1333	0.374685	22.1333	0.479591	22.1333	0.479591	22.15	0.436065	22.15	0.436065	22.15	0.424163	22.15	0.424163	22.1333	0.290417	22.1333	0.290417
22.3	0.544861	22.3	0.544861	22.3	0.3748	22.3	0.3748	22.3	0.479973	22.3	0.479973	22.3333	0.435988	22.3333	0.435988	22.3	0.424239	22.3	0.424239	22.3167	0.290684	22.3167	0.290684
22.4667	0.545014	22.4667	0.545014	22.4667	0.374914	22.4667	0.374914	22.4667	0.480278	22.4667	0.480278	22.4833	0.435988	22.4833	0.435988	22.4833	0.424315	22.4833	0.424315	22.4833	0.290761	22.4833	0.290761
22.65	0.545129	22.65	0.545129	22.65	0.37499	22.65	0.37499	22.6333	0.480735	22.6333	0.480735	22.65	0.436065	22.65	0.436065	22.65	0.424353	22.65	0.424353	22.6333	0.290913	22.6333	0.290913
22.8	0.545205	22.8	0.545205	22.8	0.375143	22.8	0.375143	22.8	0.481002	22.8	0.481002	22.8167	0.435988	22.8167	0.435988	22.8167	0.424506	22.8167	0.424506	22.8167	0.291104	22.8167	0.291104
22.9667	0.545281	22.9667	0.545281	22.9667	0.375143	22.9667	0.375143	22.9667	0.48127	22.9667	0.48127	22.9833	0.435988	22.9833	0.435988	22.9833	0.42443	22.9833	0.42443	22.9667	0.291218	22.9667	0.291218
23.15	0.545357	23.15	0.545357	23.1333	0.375334	23.1333	0.375334	23.1333	0.481613	23.1333	0.481613	23.15	0.435988	23.15	0.435988	23.15	0.424506	23.15	0.424506	23.15	0.291409	23.15	0.291409
23.3	0.545472	23.3	0.545472	23.3167	0.375181	23.3167	0.375181	23.3167	0.48188	23.3167	0.48188	23.3167	0.435988	23.3167	0.435988	23.3167	0.424506	23.3167	0.424506	23.3167	0.291447	23.3167	0.291447
23.4833	0.54551	23.4833	0.54551	23.4667	0.375257	23.4667	0.375257	23.4667	0.482071	23.4667	0.482071	23.4833	0.43595	23.4833	0.43595	23.4833	0.42462	23.4833	0.42462	23.4667	0.291562	23.4667	0.291562
23.6333	0.545548	23.6333	0.545548	23.6333	0.375372	23.6333	0.375372	23.6333	0.482299	23.6333	0.482299	23.65	0.435988	23.65	0.435988	23.65	0.42462	23.65	0.42462	23.65	0.291676	23.65	0.291676
23.8	0.545548	23.8	0.545548	23.8	0.375372	23.8	0.375372	23.8	0.48249	23.8	0.48249	23.8167	0.435874	23.8167	0.435874	23.8167	0.424544	23.8167	0.424544	23.8	0.291791	23.8	0.291791
23.9833	0.545624	23.9833	0.545624	23.9833	0.375448	23.9833	0.375448	23.9667	0.482681	23.9667	0.482681	23.9833	0.435874	23.9833	0.435874	23.9833	0.424506	23.9833	0.424506	23.9833	0.291829	23.9833	0.291829

## Sheet: query
G&D	Flurescence
3.06667	0.381056
3.25	0.380827
3.4	0.380636
3.56667	0.380484
3.75	0.380369
3.9	0.380217
4.08333	0.380064
4.23333	0.37995
4.41667	0.379835
4.56667	0.379721
4.75	0.379606
4.9	0.379492
5.06667	0.379377
5.25	0.379225
5.4	0.379148
5.58333	0.378996
5.73333	0.378881
5.91667	0.378881
6.08333	0.378958
6.25	0.378691
6.41667	0.378462
6.58333	0.378385
6.75	0.378233
6.91667	0.37808
7.08333	0.377966
7.26667	0.377852
7.41667	0.377699
7.58333	0.377623
7.75	0.377546
7.91667	0.377432
8.08333	0.377356
8.25	0.377317
8.41667	0.377165
8.58333	0.377088
8.75	0.377012
8.93333	0.376898
9.08333	0.376783
9.25	0.376707
9.41667	0.376669
9.58333	0.376555
9.75	0.376516
9.91667	0.37644
10.0833	0.376326
10.25	0.376326
10.4167	0.376249
10.6	0.376211
10.75	0.376097
10.9167	0.37602
11.0833	0.375906
11.25	0.375868
11.4167	0.37583
11.5833	0.375792
11.7667	0.375753
11.9333	0.375715
12.1	0.375639
12.2667	0.375601
12.4333	0.375563
12.6	0.375524
12.7667	0.375448
12.9333	0.375296
13.1	0.375181
13.2667	0.375067
13.4333	0.375067
13.6167	0.375067
13.7667	0.375105
13.9333	0.375029
14.1	0.37499
14.2667	0.374876
14.4333	0.374876
14.6	0.374876
14.7667	0.374838
14.9333	0.374723
15.1	0.374685
15.2667	0.374685
15.4333	0.374647
15.6	0.374647
15.7667	0.374647
15.9333	0.374609
16.1	0.374571
16.2667	0.374456
16.4333	0.37438
16.6	0.374342
16.7667	0.374304
16.9333	0.374189
17.1	0.374151
17.2667	0.374113
17.4333	0.374037
17.6	0.373999
17.7667	0.373922
17.9333	0.373922
18.1	0.373846
18.2667	0.37377
18.4333	0.37377
18.6167	0.373731
18.7667	0.373693
18.9333	0.373655
19.1	0.373693
19.2667	0.373655
19.4333	0.373617
19.6	0.373617
19.7667	0.373579
19.9333	0.373541
20.1	0.373464
20.2667	0.373464
20.4333	0.373426
20.6	0.37335
20.7667	0.373312
20.9333	0.373312
21.1	0.37335
21.2667	0.373198
21.4333	0.373198
21.6	0.373312
21.7667	0.373198
21.9333	0.373236
22.1	0.373159
22.2667	0.373159
22.4333	0.373198
22.6	0.373198
22.7667	0.373312
22.9333	0.37335
23.1	0.373464
23.2833	0.373655
23.45	0.373731
23.6	0.373999
23.7833	0.37438
23.95	0.374876
24.1	0.375563
24.2833	0.376364
24.45	0.377432
24.6	0.378881
24.7833	0.380789
24.95	0.383192
25.1	0.386282

## Sheet: delta_standards
C D5095 55.56 CFU/ml						D D5094 5.56 CFU/ml						E D5093 0.56 CFU/ml						C D5098 55.56 CFU/ml						D D5097 5.56 CFU/ml							E D5096 0.56 CFU/ml
Growth and Detection	Fluorescence		G&D	Fluorescence		Growth and Detection	Fluorescence		G&D	Fluorescence		Growth and Detection	Fluorescence		G&D	Fluorescence		Growth and Detection	Fluorescence		G&D	Fluorescence		Growth and Detection	Fluorescence			G&D	Fluorescence		Growth and Detection	Fluorescence	G&D	Fluorescence
0.0833333	0.426719	0.999821	0.0833333	0.426719	0.999821	0.0833333	0.293774	1.00286	0.0833333	0.293774		0.0833333	0.379225	0.993964	0.0833333	0.379225		0.1	0.340124	0.990803	0.1	0.340124		0.0833333	0.333219	0.993475	0.993475	0.0833333	0.333219		0.0833333	0.228199	0.0833333	0.228199
0.25	0.426642	0.99088	0.25	0.426642	0.99088	0.25	0.294613	0.993137	0.25	0.294613		0.25	0.376936	0.989171	0.25	0.376936		0.266667	0.336995	0.989473	0.266667	0.336995		0.266667	0.331044	0.990551	0.990551	0.266667	0.331044		0.266667	0.226062	0.266667	0.226062
0.433333	0.422751	0.991427	0.433333	0.422751	0.991427	0.416667	0.292592	0.991916	0.416667	0.292592		0.416667	0.372854	0.991917	0.416667	0.372854		0.433333	0.333448	0.991877	0.433333	0.333448		0.433333	0.327916	0.991857	0.991857	0.433333	0.327916		0.416667	0.223506	0.416667	0.223506
0.583333	0.419127	0.989806	0.583333	0.419127	0.989806	0.6	0.290226	0.989748	0.6	0.290226		0.583333	0.369841	0.991645	0.583333	0.369841		0.6	0.330739	0.99135	0.6	0.330739		0.6	0.325246	0.991086	0.991086	0.6	0.325246		0.6	0.221675	0.6	0.221675
0.766667	0.414855	0.992184	0.766667	0.414855	0.992184	0.75	0.287251	0.991368	0.75	0.287251		0.75	0.36675	0.993031	0.75	0.36675		0.766667	0.327878	0.993136	0.766667	0.327878		0.766667	0.322347	0.992663	0.992663	0.766667	0.322347		0.766667	0.219921	0.766667	0.219921
0.916667	0.411612	0.992678	0.916667	0.411612	0.992678	0.916667	0.284771	0.991829	0.916667	0.284771		0.916667	0.364195	0.994029	0.916667	0.364195		0.933333	0.325628	0.993557	0.933333	0.325628		0.933333	0.319982	0.993205	0.993205	0.933333	0.319982		0.916667	0.218433	0.916667	0.218433
1.08333	0.408598	0.993651	1.08333	0.408598	0.993651	1.08333	0.282444	0.992437	1.08333	0.282444		1.08333	0.36202	0.994521	1.08333	0.36202		1.1	0.323529	0.994576	1.1	0.323529		1.1	0.317807	0.993758	0.993758	1.1	0.317807		1.1	0.217136	1.1	0.217136
1.26667	0.406004	0.994738	1.26667	0.406004	0.994738	1.26667	0.280308	0.99374	1.26667	0.280308		1.25	0.360037	0.995232	1.25	0.360037		1.26667	0.321775	0.995258	1.26667	0.321775		1.26667	0.315824	0.994927	0.994927	1.26667	0.315824		1.25	0.215953	1.25	0.215953
1.41667	0.403868	0.995183	1.41667	0.403868	0.995183	1.41667	0.278553	0.994248	1.41667	0.278553		1.43333	0.35832	0.995848	1.43333	0.35832		1.43333	0.320249	0.995831	1.43333	0.320249		1.43333	0.314221	0.995387	0.995387	1.43333	0.314221		1.43333	0.214923	1.43333	0.214923
1.6	0.401923	0.995824	1.6	0.401923	0.995824	1.58333	0.276951	0.994903	1.58333	0.276951		1.58333	0.356832	0.996472	1.58333	0.356832		1.6	0.318914	0.996412	1.6	0.318914		1.6	0.312772	0.995975	0.995975	1.6	0.312772		1.6	0.214008	1.6	0.214008
1.75	0.400244	0.996378	1.75	0.400244	0.996378	1.75	0.27554	0.995847	1.75	0.27554		1.75	0.355573	0.996782	1.75	0.355573		1.76667	0.317769	0.996759	1.76667	0.317769		1.76667	0.311513	0.996571	0.996571	1.76667	0.311513		1.75	0.213245	1.75	0.213245
1.91667	0.398794	0.996652	1.91667	0.398794	0.996652	1.93333	0.274395	0.996246	1.93333	0.274395		1.91667	0.354429	0.996986	1.91667	0.354429		1.95	0.316739	0.996989	1.95	0.316739		1.93333	0.310445	0.996805	0.996805	1.93333	0.310445		1.93333	0.212558	1.93333	0.212558
2.1	0.397459	0.997313	2.1	0.397459	0.997313	2.08333	0.273365	0.996511	2.08333	0.273365		2.08333	0.353361	0.997517	2.08333	0.353361		2.1	0.315785	0.997584	2.1	0.315785		2.1	0.309453	0.997288	0.997288	2.1	0.309453		2.1	0.211948	2.1	0.211948
2.25	0.396391	0.997498	2.25	0.396391	0.997498	2.25	0.272412	0.997199	2.25	0.272412		2.25	0.352483	0.998052	2.25	0.352483		2.26667	0.315022	0.99782	2.26667	0.315022		2.26667	0.308614	0.997651	0.997651	2.26667	0.308614		2.25	0.211452	2.25	0.211452
2.43333	0.395399	0.989773	2.43333	0.395399	0.989773	2.43333	0.271649	0.988766	2.43333	0.271649		2.41667	0.351797	0.990891	2.41667	0.351797		2.43333	0.314336	0.991019	2.43333	0.314336		2.43333	0.307889	0.990336	0.990336	2.43333	0.307889		2.43333	0.210994	2.43333	0.210994
2.63333	0.391356	1.00458	2.63333	0.391356	1.00458	2.63333	0.268597	1.00454	2.63333	0.268597		2.63333	0.348592	1.00405	2.63333	0.348592		2.65	0.311513	1.00404	2.65	0.311513		2.63333	0.304913	1.00413	1.00413	2.63333	0.304913		2.63333	0.208934	2.63333	0.208934
2.8	0.393149	0.99903	2.8	0.393149	0.99903	2.8	0.269818	0.998445	2.8	0.269818		2.8	0.350004	0.999019	2.8	0.350004		2.81667	0.312772	0.999024	2.81667	0.312772		2.81667	0.306172	0.998879	0.998879	2.81667	0.306172		2.81667	0.209888	2.81667	0.209888
2.98333	0.392767	0.998737	2.98333	0.392767	0.998737	2.96667	0.269398	0.998726	2.96667	0.269398		2.96667	0.34966	0.999018	2.96667	0.34966		2.98333	0.312467	0.999023	2.98333	0.312467		2.98333	0.305829	0.998753	0.998753	2.98333	0.305829		2.96667	0.209697	2.96667	0.209697
3.13333	0.392271	0.998833	3.13333	0.392271	0.998833	3.13333	0.269055	0.998724	3.13333	0.269055		3.15	0.349317	0.999126	3.15	0.349317		3.15	0.312161	0.9989	3.15	0.312161		3.15	0.305447	0.998876	0.998876	3.15	0.305447		3.15	0.209468	3.15	0.209468
3.3	0.391813	0.999026	3.3	0.391813	0.999026	3.31667	0.268711	0.998581	3.31667	0.268711		3.3	0.349012	0.999235	3.3	0.349012		3.31667	0.311818	0.999021	3.31667	0.311818		3.31667	0.305104	0.999	0.999	3.31667	0.305104		3.31667	0.209277	3.31667	0.209277
3.48333	0.391432	0.999123	3.48333	0.391432	0.999123	3.46667	0.26833	0.999005	3.46667	0.26833		3.46667	0.348745	0.999453	3.46667	0.348745		3.48333	0.311513	0.999265	3.48333	0.311513		3.48333	0.304799	0.999124	0.999124	3.48333	0.304799		3.46667	0.209087	3.46667	0.209087
3.63333	0.391089	0.99922	3.63333	0.391089	0.99922	3.63333	0.268063	0.999289	3.63333	0.268063		3.63333	0.348554	0.999343	3.63333	0.348554		3.65	0.311284	0.999387	3.65	0.311284		3.65	0.304532	0.999373	0.999373	3.65	0.304532		3.65	0.208934	3.65	0.208934
3.8	0.390784	0.999414	3.8	0.390784	0.999414	3.8	0.267872	0.999288	3.8	0.267872		3.8	0.348325	0.999343	3.8	0.348325		3.81667	0.311093	0.999387	3.81667	0.311093		3.81667	0.304341	0.999248	0.999248	3.81667	0.304341		3.8	0.208782	3.8	0.208782
3.98333	0.390555	0.999316	3.98333	0.390555	0.999316	3.96667	0.267681	0.999003	3.96667	0.267681		3.96667	0.348096	0.999671	3.96667	0.348096		3.98333	0.310903	0.999387	3.98333	0.310903		3.96667	0.304112	0.999373	0.999373	3.96667	0.304112		3.98333	0.208705	3.98333	0.208705
4.13333	0.390288	0.999316	4.13333	0.390288	0.999316	4.15	0.267414	0.999572	4.15	0.267414		4.13333	0.347982	0.999562	4.13333	0.347982		4.15	0.310712	0.999631	4.15	0.310712		4.15	0.303922	0.999624	0.999624	4.15	0.303922		4.13333	0.208591	4.13333	0.208591
4.3	0.39002	0.999707	4.3	0.39002	0.999707	4.3	0.2673	0.999429	4.3	0.2673		4.3	0.347829	0.999781	4.3	0.347829		4.31667	0.310597	0.999632	4.31667	0.310597		4.31667	0.303807	0.999498	0.999498	4.31667	0.303807		4.31667	0.208553	4.31667	0.208553
4.48333	0.389906	0.999609	4.48333	0.389906	0.999609	4.46667	0.267147	0.999571	4.46667	0.267147		4.46667	0.347753	0.999561	4.46667	0.347753		4.48333	0.310483	0.999632	4.48333	0.310483		4.48333	0.303654	0.999497	0.999497	4.48333	0.303654		4.48333	0.208514	4.48333	0.208514
4.63333	0.389753	0.999608	4.63333	0.389753	0.999608	4.63333	0.267033	0.999714	4.63333	0.267033		4.63333	0.3476	0.99978	4.63333	0.3476		4.65	0.310368	0.999631	4.65	0.310368		4.65	0.303502	0.999749	0.999749	4.65	0.303502		4.63333	0.2084	4.63333	0.2084
4.8	0.389601	0.999608	4.8	0.389601	0.999608	4.81667	0.266956	0.999571	4.81667	0.266956		4.8	0.347524	0.99989	4.8	0.347524		4.81667	0.310254	0.999754	4.81667	0.310254		4.81667	0.303426	0.999749	0.999749	4.81667	0.303426		4.81667	0.208362	4.81667	0.208362
4.98333	0.389448	0.999804	4.98333	0.389448	0.999804	4.96667	0.266842	0.999714	4.96667	0.266842		4.96667	0.347486	0.999671	4.96667	0.347486		4.98333	0.310178	0.999631	4.98333	0.310178		4.98333	0.303349	0.999623	0.999623	4.98333	0.303349		4.96667	0.208362	4.96667	0.208362
5.13333	0.389372	0.99951	5.13333	0.389372	0.99951	5.13333	0.266766	0.999571	5.13333	0.266766		5.13333	0.347372	0.99989	5.13333	0.347372		5.15	0.310063	0.999877	5.15	0.310063		5.15	0.303235	0.999748	0.999748	5.15	0.303235		5.15	0.208209	5.15	0.208209
5.3	0.389181	0.999804	5.3	0.389181	0.999804	5.3	0.266651	0.999714	5.3	0.266651		5.3	0.347333	0.99978	5.3	0.347333		5.31667	0.310025	0.999754	5.31667	0.310025		5.31667	0.303159	0.999748	0.999748	5.31667	0.303159		5.3	0.208248	5.3	0.208248
5.48333	0.389105	0.999706	5.48333	0.389105	0.999706	5.46667	0.266575	0.999714	5.46667	0.266575		5.46667	0.347257	0.99978	5.46667	0.347257		5.48333	0.309949	0.999754	5.48333	0.309949		5.46667	0.303082	0.999874	0.999874	5.46667	0.303082		5.48333	0.208209	5.48333	0.208209
5.63333	0.388991	0.999804	5.63333	0.388991	0.999804	5.65	0.266499	0.999714	5.65	0.266499		5.65	0.347181	0.99967	5.65	0.347181		5.65	0.309872	0.999877	5.65	0.309872		5.65	0.303044	0.999622	0.999622	5.65	0.303044		5.65	0.208171	5.65	0.208171
5.81667	0.388914	0.999804	5.81667	0.388914	0.999804	5.8	0.266423	1	5.8	0.266423		5.8	0.347066	1.00022	5.8	0.347066		5.81667	0.309834	0.999754	5.81667	0.309834		5.81667	0.30293	1	1	5.81667	0.30293		5.8	0.208133	5.8	0.208133
5.96667	0.388838	0.999804	5.96667	0.388838	0.999804	5.96667	0.266423	0.999714	5.96667	0.266423		5.96667	0.347143	0.99978	5.96667	0.347143		5.98333	0.309758	1	5.98333	0.309758		5.98333	0.30293	0.999748	0.999748	5.98333	0.30293		5.98333	0.208095	5.98333	0.208095
6.13333	0.388762	0.999902	6.13333	0.388762	0.999902	6.13333	0.266346	1	6.13333	0.266346		6.13333	0.347066	1.00022	6.13333	0.347066		6.15	0.309758	0.999877	6.15	0.309758		6.15	0.302853	1	1	6.15	0.302853		6.13333	0.208095	6.13333	0.208095
6.31667	0.388723	0.999902	6.31667	0.388723	0.999902	6.3	0.266346	1	6.3	0.266346		6.3	0.347143	0.99978	6.3	0.347143		6.33333	0.30972	0.999877	6.33333	0.30972		6.31667	0.302853	0.999748	0.999748	6.31667	0.302853		6.31667	0.208095	6.31667	0.208095
6.46667	0.388685	0.999804	6.46667	0.388685	0.999804	6.48333	0.266346	0.99957	6.48333	0.266346		6.46667	0.347066	0.99978	6.46667	0.347066		6.48333	0.309682	0.999877	6.48333	0.309682		6.48333	0.302777	0.999874	0.999874	6.48333	0.302777		6.46667	0.208095	6.46667	0.208095
6.63333	0.388609	0.999902	6.63333	0.388609	0.999902	6.63333	0.266232	1.00014	6.63333	0.266232		6.63333	0.34699	1.00022	6.63333	0.34699		6.65	0.309644	1	6.65	0.309644		6.65	0.302739	0.999874	0.999874	6.65	0.302739		6.65	0.208057	6.65	0.208057
6.81667	0.388571	0.999902	6.81667	0.388571	0.999902	6.8	0.26627	1	6.8	0.26627		6.8	0.347066	0.99967	6.8	0.347066		6.81667	0.309644	0.999877	6.81667	0.309644		6.8	0.302701	0.999874	0.999874	6.8	0.302701		6.8	0.208057	6.8	0.208057
6.96667	0.388533	0.999902	6.96667	0.388533	0.999902	6.96667	0.26627	0.999713	6.96667	0.26627		6.96667	0.346952	1	6.96667	0.346952		6.98333	0.309605	1	6.98333	0.309605		6.98333	0.302663	1	1	6.98333	0.302663		6.98333	0.208057	6.98333	0.208057
7.13333	0.388495	0.999902	7.13333	0.388495	0.999902	7.15	0.266194	1	7.15	0.266194		7.13333	0.346952	0.99989	7.13333	0.346952		7.15	0.309605	1.00012	7.15	0.309605		7.15	0.302663	1	1	7.15	0.302663		7.15	0.208019	7.15	0.208019
7.31667	0.388456	1	7.31667	0.388456	1	7.3	0.266194	1	7.3	0.266194		7.3	0.346914	1	7.3	0.346914		7.31667	0.309644	0.999877	7.31667	0.309644		7.31667	0.302663	1	1	7.31667	0.302663		7.3	0.208019	7.3	0.208019
7.46667	0.388456	1	7.46667	0.388456	1	7.46667	0.266194	1.00029	7.46667	0.266194		7.46667	0.346914	1	7.46667	0.346914		7.48333	0.309605	1.00012	7.48333	0.309605		7.48333	0.302663	1	1	7.48333	0.302663		7.48333	0.208019	7.48333	0.208019
7.63333	0.388456	1	7.63333	0.388456	1	7.63333	0.26627	0.999713	7.63333	0.26627		7.63333	0.346914	0.99989	7.63333	0.346914		7.65	0.309644	1	7.65	0.309644		7.65	0.302663	1	1	7.65	0.302663		7.63333	0.207942	7.63333	0.207942
7.81667	0.388456	1	7.81667	0.388456	1	7.8	0.266194	1.00014	7.8	0.266194		7.8	0.346876	1.00011	7.8	0.346876		7.81667	0.309644	1.00012	7.81667	0.309644		7.81667	0.302663	1	1	7.81667	0.302663		7.81667	0.207942	7.81667	0.207942
7.96667	0.388456	0.999902	7.96667	0.388456	0.999902	7.98333	0.266232	0.999857	7.98333	0.266232		7.96667	0.346914	0.99978	7.96667	0.346914		7.98333	0.309682	1	7.98333	0.309682		7.98333	0.302663	0.999874	0.999874	7.98333	0.302663		7.96667	0.20798	7.96667	0.20798
8.13333	0.388418	1	8.13333	0.388418	1	8.13333	0.266194	1	8.13333	0.266194		8.15	0.346838	1.00044	8.15	0.346838		8.15	0.309682	1.00025	8.15	0.309682		8.15	0.302625	1	1	8.15	0.302625		8.15	0.208019	8.15	0.208019
8.31667	0.388418	0.999902	8.31667	0.388418	0.999902	8.3	0.266194	0.999856	8.3	0.266194		8.3	0.34699	0.99978	8.3	0.34699		8.31667	0.309758	1.00037	8.31667	0.309758		8.3	0.302625	1	1	8.3	0.302625		8.31667	0.20798	8.31667	0.20798
8.46667	0.38838	1	8.46667	0.38838	1	8.46667	0.266155	1.00014	8.46667	0.266155		8.46667	0.346914	1	8.46667	0.346914		8.48333	0.309872	1.00012	8.48333	0.309872		8.48333	0.302625	1	1	8.48333	0.302625		8.46667	0.208019	8.46667	0.208019
8.63333	0.38838	1	8.63333	0.38838	1	8.65	0.266194	1	8.65	0.266194		8.63333	0.346914	1.00011	8.63333	0.346914		8.65	0.309911	1.00025	8.65	0.309911		8.65	0.302625	1	1	8.65	0.302625		8.65	0.207942	8.65	0.207942
8.81667	0.38838	1	8.81667	0.38838	1	8.8	0.266194	1	8.8	0.266194		8.8	0.346952	1	8.8	0.346952		8.81667	0.309987	1.00062	8.81667	0.309987		8.81667	0.302625	1	1	8.81667	0.302625		8.8	0.208019	8.8	0.208019
8.96667	0.38838	1	8.96667	0.38838	1	8.96667	0.266194	0.999856	8.96667	0.266194		8.96667	0.346952	0.99989	8.96667	0.346952		8.98333	0.310178	1.00062	8.98333	0.310178		8.98333	0.302625	1.00013	1.00013	8.98333	0.302625		8.98333	0.208019	8.98333	0.208019
9.15	0.38838	1	9.15	0.38838	1	9.13333	0.266155	1	9.13333	0.266155		9.13333	0.346914	1.00011	9.13333	0.346914		9.15	0.310368	1.00049	9.15	0.310368		9.15	0.302663	0.999874	0.999874	9.15	0.302663		9.13333	0.20798	9.13333	0.20798
9.3	0.38838	1.0001	9.3	0.38838	1.0001	9.3	0.266155	1.00014	9.3	0.266155		9.3	0.346952	0.99989	9.3	0.346952		9.31667	0.310521	1.00098	9.31667	0.310521		9.31667	0.302625	1	1	9.31667	0.302625		9.31667	0.208057	9.31667	0.208057
9.46667	0.388418	1	9.46667	0.388418	1	9.48333	0.266194	1.00014	9.48333	0.266194		9.46667	0.346914	1.00033	9.46667	0.346914		9.48333	0.310826	1.00123	9.48333	0.310826		9.48333	0.302625	1.00013	1.00013	9.48333	0.302625		9.48333	0.20798	9.48333	0.20798
9.65	0.388418	1.0001	9.65	0.388418	1.0001	9.63333	0.266232	1	9.63333	0.266232		9.63333	0.347028	0.99956	9.63333	0.347028		9.65	0.311208	1.00159	9.65	0.311208		9.63333	0.302663	1	1	9.63333	0.302663		9.63333	0.208019	9.63333	0.208019
9.8	0.388456	1.0002	9.8	0.388456	1.0002	9.8	0.266232	1.00014	9.8	0.266232		9.8	0.346876	1.00022	9.8	0.346876		9.81667	0.311704	1.00208	9.81667	0.311704		9.81667	0.302663	1.00038	1.00038	9.81667	0.302663		9.81667	0.20798	9.81667	0.20798
9.96667	0.388533	1.0002	9.96667	0.388533	1.0002	9.96667	0.26627	0.999857	9.96667	0.26627		9.96667	0.346952	0.99989	9.96667	0.346952		9.98333	0.312352	1.00269	9.98333	0.312352		9.98333	0.302777	1.00013	1.00013	9.98333	0.302777		9.96667	0.208019	9.96667	0.208019
10.15	0.388609	1.00049	10.15	0.388609	1.00049	10.1333	0.266232	1.00057	10.1333	0.266232		10.1333	0.346914	1.00011	10.1333	0.346914		10.15	0.313191	1.0039	10.15	0.313191		10.15	0.302815	1.00038	1.00038	10.15	0.302815		10.15	0.208095	10.15	0.208095
10.3	0.3888	1.0002	10.3	0.3888	1.0002	10.3167	0.266384	1	10.3167	0.266384		10.3	0.346952	1.00022	10.3	0.346952		10.3167	0.314412	1.00473	10.3167	0.314412		10.3167	0.30293	1.00038	1.00038	10.3167	0.30293		10.3	0.208019	10.3	0.208019
10.4667	0.388876	1.00039	10.4667	0.388876	1.00039	10.4667	0.266384	1.00043	10.4667	0.266384		10.4667	0.347028	0.99978	10.4667	0.347028		10.4833	0.3159	1.00652	10.4833	0.3159		10.4833	0.303044	1.00038	1.00038	10.4833	0.303044		10.4833	0.208095	10.4833	0.208095
10.65	0.389029	1.00029	10.65	0.389029	1.00029	10.6333	0.266499	1.00014	10.6333	0.266499		10.65	0.346952	1.00022	10.65	0.346952		10.65	0.31796	1.00792	10.65	0.31796		10.65	0.303159	1.0005	1.0005	10.65	0.303159		10.65	0.208095	10.65	0.208095
10.8	0.389143	1.00039	10.8	0.389143	1.00039	10.8	0.266537	1.00057	10.8	0.266537		10.8	0.347028	1	10.8	0.347028		10.8167	0.320478	1.01	10.8167	0.320478		10.8167	0.303311	1.00088	1.00088	10.8167	0.303311		10.8	0.208057	10.8	0.208057
10.9667	0.389296	1.00069	10.9667	0.389296	1.00069	10.9833	0.26669	1.00029	10.9833	0.26669		10.9667	0.347028	0.99978	10.9667	0.347028		10.9833	0.323682	1.01131	10.9833	0.323682		10.9833	0.303578	1.00101	1.00101	10.9833	0.303578		10.9833	0.208095	10.9833	0.208095
11.15	0.389563	1.00088	11.15	0.389563	1.00088	11.1333	0.266766	1.00057	11.1333	0.266766		11.1333	0.346952	1.00011	11.1333	0.346952		11.15	0.327344	1.01363	11.15	0.327344		11.1333	0.303883	1.00126	1.00126	11.1333	0.303883		11.1333	0.208095	11.1333	0.208095
11.3	0.389906	1.00127	11.3	0.389906	1.00127	11.3	0.266918	1.00086	11.3	0.266918		11.3	0.34699	1	11.3	0.34699		11.3333	0.331807	1.01598	11.3333	0.331807		11.3167	0.304265	1.00188	1.00188	11.3167	0.304265		11.3167	0.208095	11.3167	0.208095
11.4667	0.390402	1.00156	11.4667	0.390402	1.00156	11.4667	0.267147	1.00186	11.4667	0.267147		11.4667	0.34699	1.00022	11.4667	0.34699		11.4833	0.33711	1.01822	11.4833	0.33711		11.4833	0.304837	1.0025	1.0025	11.4833	0.304837		11.4667	0.208095	11.4667	0.208095
11.65	0.391012	1.00224	11.65	0.391012	1.00224	11.6333	0.267643	1.00114	11.6333	0.267643		11.6333	0.347066	0.99989	11.6333	0.347066		11.65	0.343252	1.02134	11.65	0.343252		11.65	0.3056	1.00325	1.00325	11.65	0.3056		11.65	0.208095	11.65	0.208095
11.8	0.39189	1.00282	11.8	0.39189	1.00282	11.8167	0.267948	1.00242	11.8167	0.267948		11.8	0.347028	1.00011	11.8	0.347028		11.8167	0.350576	1.02524	11.8167	0.350576		11.8167	0.306592	1.00435	1.00435	11.8167	0.306592		11.8	0.208095	11.8	0.208095
11.9667	0.392996	1.00408	11.9667	0.392996	1.00408	11.9667	0.268597	1.00298	11.9667	0.268597		11.9667	0.347066	0.99989	11.9667	0.347066		11.9833	0.359426	1.02855	11.9833	0.359426		11.9833	0.307927	1.00607	1.00607	11.9833	0.307927		11.9833	0.208095	11.9833	0.208095
12.15	0.394598	1.00551	12.15	0.394598	1.00551	12.1333	0.269398	1.00425	12.1333	0.269398		12.1333	0.347028	1.00011	12.1333	0.347028		12.15	0.369688	1.02992	12.15	0.369688		12.15	0.309796	1.00813	1.00813	12.15	0.309796		12.15	0.208095	12.15	0.208095
12.3	0.396773	1.00731	12.3	0.396773	1.00731	12.3	0.270542	1.0055	12.3	0.270542		12.3	0.347066	0.99989	12.3	0.347066		12.3167	0.380751	1.02585	12.3167	0.380751		12.3167	0.312314	1.01002	1.01002	12.3167	0.312314		12.3	0.208133	12.3	0.208133
12.4833	0.399672	1.00926	12.4833	0.399672	1.00926	12.4833	0.27203	1.00729	12.4833	0.27203		12.4667	0.347028	1.00022	12.4667	0.347028		12.4833	0.390593	1.01826	12.4833	0.390593		12.4833	0.315442	1.011	1.011	12.4833	0.315442		12.4833	0.208171	12.4833	0.208171
12.6333	0.403372	1.01078	12.6333	0.403372	1.01078	12.6333	0.274014	1.00933	12.6333	0.274014		12.6333	0.347105	1	12.6333	0.347105		12.65	0.397726	1.01285	12.65	0.397726		12.6333	0.318914	1.01304	1.01304	12.6333	0.318914		12.6333	0.208209	12.6333	0.208209
12.8	0.407721	1.01235	12.8	0.407721	1.01235	12.8	0.27657	1.01103	12.8	0.27657		12.8	0.347105	1.00033	12.8	0.347105		12.8167	0.402838	1.0089	12.8167	0.402838		12.8167	0.323072	1.01547	1.01547	12.8167	0.323072		12.8167	0.208248	12.8167	0.208248
12.9833	0.412757	1.0134	12.9833	0.412757	1.0134	12.9667	0.279622	1.01255	12.9667	0.279622		12.9667	0.347219	1.00011	12.9667	0.347219		12.9833	0.406424	1.00695	12.9833	0.406424		12.9833	0.328069	1.01744	1.01744	12.9833	0.328069		12.9667	0.208324	12.9667	0.208324
13.1333	0.418288	1.01523	13.1333	0.418288	1.01523	13.1333	0.283131	1.01455	13.1333	0.283131		13.15	0.347257	1.00022	13.15	0.347257		13.15	0.409247	1.00522	13.15	0.409247		13.15	0.333791	1.02034	1.02034	13.15	0.333791		13.15	0.2084	13.15	0.2084
13.3	0.424658	1.01815	13.3	0.424658	1.01815	13.3167	0.287251	1.0166	13.3167	0.287251		13.3	0.347333	1.00044	13.3	0.347333		13.3167	0.411383	1.00473	13.3167	0.411383		13.3167	0.340581	1.02341	1.02341	13.3167	0.340581		13.3167	0.208514	13.3167	0.208514
13.4833	0.432364	1.02047	13.4833	0.432364	1.02047	13.4667	0.292019	1.01959	13.4667	0.292019		13.4667	0.347486	1.00044	13.4667	0.347486		13.4833	0.413329	1.00388	13.4833	0.413329		13.4833	0.348554	1.02681	1.02681	13.4833	0.348554		13.4667	0.208629	13.4667	0.208629
13.6333	0.441215	1.02308	13.6333	0.441215	1.02308	13.6333	0.297742	1.02178	13.6333	0.297742		13.6333	0.347639	1.00055	13.6333	0.347639		13.65	0.414931	1.00386	13.65	0.414931		13.65	0.3579	1.0292	1.0292	13.65	0.3579		13.65	0.20882	13.65	0.20882
13.8	0.4514	1.0262	13.8	0.4514	1.0262	13.8	0.304227	1.02445	13.8	0.304227		13.8	0.347829	1.00077	13.8	0.347829		13.8167	0.416533	1.00348	13.8167	0.416533		13.8167	0.368353	1.02693	1.02693	13.8167	0.368353		13.8	0.209048	13.8	0.209048
13.9833	0.463226	1.02751	13.9833	0.463226	1.02751	13.9667	0.311665	1.02742	13.9667	0.311665		13.9667	0.348096	1.00121	13.9667	0.348096		13.9833	0.417983	1.00292	13.9833	0.417983		13.9667	0.378271	1.02118	1.02118	13.9667	0.378271		13.9833	0.209392	13.9833	0.209392
14.1333	0.475967	1.02388	14.1333	0.475967	1.02388	14.15	0.320211	1.02859	14.15	0.320211		14.1333	0.348516	1.00109	14.1333	0.348516		14.15	0.419203	1.00282	14.15	0.419203		14.15	0.386282	1.01402	1.01402	14.15	0.386282		14.1333	0.20985	14.1333	0.20985
14.3	0.487335	1.01706	14.3	0.487335	1.01706	14.3	0.329366	1.0249	14.3	0.329366		14.3	0.348898	1.00164	14.3	0.348898		14.3167	0.420386	1.00254	14.3167	0.420386		14.3167	0.391699	1.00945	1.00945	14.3167	0.391699		14.3167	0.210384	14.3167	0.210384
14.4833	0.495651	1.01278	14.4833	0.495651	1.01278	14.4667	0.337568	1.01684	14.4667	0.337568		14.4667	0.34947	1.00196	14.4667	0.34947		14.4833	0.421454	1.00235	14.4833	0.421454		14.4833	0.395399	1.00714	1.00714	14.4833	0.395399		14.4833	0.211109	14.4833	0.211109
14.6333	0.501984	1.0095	14.6333	0.501984	1.0095	14.6333	0.343252	1.01167	14.6333	0.343252		14.6333	0.350156	1.00251	14.6333	0.350156		14.65	0.422446	1.00217	14.65	0.422446		14.65	0.398222	1.00546	1.00546	14.65	0.398222		14.6333	0.212062	14.6333	0.212062
14.8	0.506752	1.0073	14.8	0.506752	1.0073	14.8167	0.347257	1.00835	14.8167	0.347257		14.8	0.351034	1.00337	14.8	0.351034		14.8167	0.423362	1.00189	14.8167	0.423362		14.8167	0.400397	1.00457	1.00457	14.8167	0.400397		14.8167	0.213321	14.8167	0.213321
14.9833	0.510452	1.00583	14.9833	0.510452	1.00583	14.9667	0.350156	1.00621	14.9667	0.350156		14.9667	0.352216	1.00401	14.9667	0.352216		14.9833	0.424163	1.0018	14.9833	0.424163		14.9833	0.402228	1.00408	1.00408	14.9833	0.402228		14.9667	0.214923	14.9667	0.214923
15.1333	0.513428	1.00498	15.1333	0.513428	1.00498	15.1333	0.352331	1.00552	15.1333	0.352331		15.1333	0.353628	1.00496	15.1333	0.353628		15.15	0.424926	1.00189	15.15	0.424926		15.15	0.403868	1.00368	1.00368	15.15	0.403868		15.15	0.216754	15.15	0.216754
15.3	0.515984	1.00436	15.3	0.515984	1.00436	15.3	0.354276	1.00452	15.3	0.354276		15.3	0.355383	1.00655	15.3	0.355383		15.3167	0.425727	1.00161	15.3167	0.425727		15.3167	0.405356	1.00339	1.00339	15.3167	0.405356		15.3	0.218776	15.3	0.218776
15.4833	0.518235	1.00397	15.4833	0.518235	1.00397	15.4667	0.355878	1.00418	15.4667	0.355878		15.4667	0.35771	1.00757	15.4667	0.35771		15.4833	0.426413	1.00143	15.4833	0.426413		15.4667	0.406729	1.00309	1.00309	15.4667	0.406729		15.4833	0.221065	15.4833	0.221065
15.6333	0.520294	1.00337	15.6333	0.520294	1.00337	15.65	0.357366	1.00331	15.65	0.357366		15.65	0.360418	1.00868	15.65	0.360418		15.65	0.427024	1.00143	15.65	0.427024		15.65	0.407988	1.00281	1.00281	15.65	0.407988		15.65	0.223735	15.65	0.223735
15.8167	0.522049	1.00336	15.8167	0.522049	1.00336	15.8	0.358549	1.00362	15.8	0.358549		15.8	0.363546	1.00923	15.8	0.363546		15.8167	0.427634	1.00143	15.8167	0.427634		15.8167	0.409133	1.0027	1.0027	15.8167	0.409133		15.8	0.226863	15.8	0.226863
15.9667	0.523804	1.00342	15.9667	0.523804	1.00342	15.9667	0.359846	1.0036	15.9667	0.359846		15.9667	0.366903	1.01061	15.9667	0.366903		15.9833	0.428244	1.0016	15.9833	0.428244		15.9833	0.410239	1.0027	1.0027	15.9833	0.410239		15.9833	0.230716	15.9833	0.230716
16.1333	0.525597	1.00319	16.1333	0.525597	1.00319	16.1333	0.361143	1.00327	16.1333	0.361143		16.1333	0.370794	1.01286	16.1333	0.370794		16.15	0.428931	1.0016	16.15	0.428931		16.15	0.411345	1.0025	1.0025	16.15	0.411345		16.1333	0.235294	16.1333	0.235294
16.3167	0.527276	1.00246	16.3167	0.527276	1.00246	16.3	0.362325	1.00274	16.3	0.362325		16.3	0.375563	1.01473	16.3	0.375563		16.3333	0.429618	1.00124	16.3333	0.429618		16.3167	0.412375	1.00213	1.00213	16.3167	0.412375		16.3167	0.240635	16.3167	0.240635
16.4667	0.528573	1.00217	16.4667	0.528573	1.00217	16.4833	0.363317	1.0022	16.4833	0.363317		16.4667	0.381094	1.01602	16.4667	0.381094		16.4833	0.430152	1.00115	16.4833	0.430152		16.4833	0.413252	1.00203	1.00203	16.4833	0.413252		16.4667	0.246204	16.4667	0.246204
16.6333	0.529717	1.0018	16.6333	0.529717	1.0018	16.6333	0.364118	1.00189	16.6333	0.364118		16.6333	0.387198	1.01892	16.6333	0.387198		16.65	0.430648	1.00097	16.65	0.430648		16.65	0.414092	1.00138	1.00138	16.65	0.414092		16.65	0.252613	16.65	0.252613
16.8167	0.530671	1.0018	16.8167	0.530671	1.0018	16.8	0.364805	1.00199	16.8	0.364805		16.8	0.394522	1.02069	16.8	0.394522		16.8167	0.431067	1.00089	16.8167	0.431067		16.8	0.414664	1.00175	1.00175	16.8	0.414664		16.8	0.259403	16.8	0.259403
16.9667	0.531624	1.00158	16.9667	0.531624	1.00158	16.9667	0.36553	1.00157	16.9667	0.36553		16.9667	0.402685	1.02264	16.9667	0.402685		16.9833	0.431449	1.0008	16.9833	0.431449		16.9833	0.415389	1.00119	1.00119	16.9833	0.415389		16.9833	0.265278	16.9833	0.265278
17.1333	0.532463	1.00143	17.1333	0.532463	1.00143	17.15	0.366102	1.00146	17.15	0.366102		17.1333	0.411803	1.02399	17.1333	0.411803		17.15	0.431792	1.00071	17.15	0.431792		17.15	0.415885	1.00138	1.00138	17.15	0.415885		17.15	0.269474	17.15	0.269474
17.3167	0.533227	1.00143	17.3167	0.533227	1.00143	17.3	0.366636	1.00125	17.3	0.366636		17.3	0.421683	1.02388	17.3	0.421683		17.3167	0.432097	1.00079	17.3167	0.432097		17.3167	0.416457	1.00147	1.00147	17.3167	0.416457		17.3	0.272221	17.3	0.272221
17.4667	0.533989	1.00136	17.4667	0.533989	1.00136	17.4667	0.367094	1.00177	17.4667	0.367094		17.4667	0.431754	1.02076	17.4667	0.431754		17.4833	0.432441	1.00071	17.4833	0.432441		17.4833	0.417067	1.0011	1.0011	17.4833	0.417067		17.4833	0.274319	17.4833	0.274319
17.6333	0.534714	1.00121	17.6333	0.534714	1.00121	17.6333	0.367742	1.00124	17.6333	0.367742		17.6333	0.440719	1.01463	17.6333	0.440719		17.65	0.432746	1.00071	17.65	0.432746		17.65	0.417525	1.00119	1.00119	17.65	0.417525		17.6333	0.276036	17.6333	0.276036
17.8167	0.535363	1.00121	17.8167	0.535363	1.00121	17.8	0.3682	1.00104	17.8	0.3682		17.8	0.447166	1.01049	17.8	0.447166		17.8167	0.433051	1.00053	17.8167	0.433051		17.8167	0.418021	1.00109	1.00109	17.8167	0.418021		17.8167	0.277371	17.8167	0.277371
17.9667	0.536011	1.00114	17.9667	0.536011	1.00114	17.9833	0.368582	1.00145	17.9833	0.368582		17.9667	0.451858	1.00777	17.9667	0.451858		17.9833	0.43328	1.00044	17.9833	0.43328		17.9833	0.418479	1.00137	1.00137	17.9833	0.418479		17.9667	0.27863	17.9667	0.27863
18.1333	0.536622	1.00114	18.1333	0.536622	1.00114	18.1333	0.369116	1.00103	18.1333	0.369116		18.15	0.455367	1.00612	18.15	0.455367		18.15	0.433471	1.0007	18.15	0.433471		18.15	0.419051	1.001	1.001	18.15	0.419051		18.15	0.279622	18.15	0.279622
18.3167	0.537232	1.00085	18.3167	0.537232	1.00085	18.3	0.369497	1.00052	18.3	0.369497		18.3	0.458152	1.00433	18.3	0.458152		18.3167	0.433776	1.00018	18.3167	0.433776		18.3	0.419471	1.00018	1.00018	18.3	0.419471		18.3167	0.280613	18.3167	0.280613
18.4667	0.53769	1.00106	18.4667	0.53769	1.00106	18.4667	0.369688	1.00124	18.4667	0.369688		18.4667	0.460136	1.00448	18.4667	0.460136		18.4833	0.433852	1.00062	18.4833	0.433852		18.4833	0.419547	1.00118	1.00118	18.4833	0.419547		18.4667	0.281376	18.4667	0.281376
18.65	0.538262	1.00078	18.65	0.538262	1.00078	18.65	0.370146	1.00124	18.65	0.370146		18.6333	0.462196	1.00388	18.6333	0.462196		18.65	0.434119	1.00035	18.65	0.434119		18.65	0.420043	1.001	1.001	18.65	0.420043		18.65	0.282254	18.65	0.282254
18.8	0.538682	1.00099	18.8	0.538682	1.00099	18.8	0.370603	1.00093	18.8	0.370603		18.8	0.463989	1.00354	18.8	0.463989		18.8167	0.434272	1.00053	18.8167	0.434272		18.8167	0.420462	1.00054	1.00054	18.8167	0.420462		18.8	0.282979	18.8	0.282979
18.9667	0.539216	1.00085	18.9667	0.539216	1.00085	18.9667	0.370947	1.00082	18.9667	0.370947		18.9667	0.465629	1.00336	18.9667	0.465629		18.9833	0.434501	1.00026	18.9833	0.434501		18.9833	0.420691	1.00091	1.00091	18.9833	0.420691		18.9833	0.283818	18.9833	0.283818
19.15	0.539673	1.00113	19.15	0.539673	1.00113	19.1333	0.371252	1.00103	19.1333	0.371252		19.1333	0.467193	1.00139	19.1333	0.467193		19.15	0.434615	1.0007	19.15	0.434615		19.15	0.421073	1.00063	1.00063	19.15	0.421073		19.15	0.284352	19.15	0.284352
19.3	0.540284	1.00071	19.3	0.540284	1.00071	19.3167	0.371633	1.00062	19.3167	0.371633		19.3	0.467842	1.00261	19.3	0.467842		19.3167	0.43492	1.00018	19.3167	0.43492		19.3167	0.42134	1.00054	1.00054	19.3167	0.42134		19.3	0.284886	19.3	0.284886
19.4667	0.540665	1.00071	19.4667	0.540665	1.00071	19.4667	0.371862	1.00072	19.4667	0.371862		19.4667	0.469062	1.00244	19.4667	0.469062		19.4833	0.434997	1.00018	19.4833	0.434997		19.4833	0.421569	1.00063	1.00063	19.4833	0.421569		19.4833	0.285382	19.4833	0.285382
19.65	0.541047	1.00071	19.65	0.541047	1.00071	19.6333	0.372129	1.00062	19.6333	0.372129		19.6333	0.470207	1.00211	19.6333	0.470207		19.65	0.435073	1.00044	19.65	0.435073		19.65	0.421836	1.00063	1.00063	19.65	0.421836		19.6333	0.285878	19.6333	0.285878
19.8	0.541428	1.0007	19.8	0.541428	1.0007	19.8	0.372358	1.00082	19.8	0.372358		19.8	0.471199	1.00211	19.8	0.471199		19.8333	0.435264	1	19.8333	0.435264		19.8167	0.422103	1.00063	1.00063	19.8167	0.422103		19.8167	0.286374	19.8167	0.286374
19.9833	0.54181	1.00056	19.9833	0.54181	1.00056	19.9833	0.372663	1.00051	19.9833	0.372663		19.9833	0.47219	1.00162	19.9833	0.47219		19.9833	0.435264	1.00035	19.9833	0.435264		19.9833	0.42237	1.00045	1.00045	19.9833	0.42237		19.9833	0.286755	19.9833	0.286755
20.1333	0.542115	1.00056	20.1333	0.542115	1.00056	20.1333	0.372854	1.00082	20.1333	0.372854		20.1333	0.472953	1.00169	20.1333	0.472953		20.15	0.435416	1.00018	20.15	0.435416		20.15	0.42256	1.00036	1.00036	20.15	0.42256		20.1333	0.287137	20.1333	0.287137
20.3	0.54242	1.00049	20.3	0.54242	1.00049	20.3	0.373159	1.00041	20.3	0.373159		20.3	0.473754	1.00161	20.3	0.473754		20.3167	0.435492	1.00035	20.3167	0.435492		20.3	0.422713	1.00045	1.00045	20.3	0.422713		20.3167	0.287556	20.3167	0.287556
20.4833	0.542687	1.00049	20.4833	0.542687	1.00049	20.4667	0.373312	1.00051	20.4667	0.373312		20.4667	0.474517	1.00129	20.4667	0.474517		20.4833	0.435645	1	20.4833	0.435645		20.4833	0.422904	1.00036	1.00036	20.4833	0.422904		20.4667	0.287899	20.4667	0.287899
20.6333	0.542954	1.00042	20.6333	0.542954	1.00042	20.65	0.373503	1.00031	20.65	0.373503		20.6333	0.475128	1.00137	20.6333	0.475128		20.65	0.435645	1.00018	20.65	0.435645		20.65	0.423056	1.00063	1.00063	20.65	0.423056		20.65	0.288167	20.65	0.288167
20.8167	0.543183	1.00049	20.8167	0.543183	1.00049	20.8	0.373617	1.00051	20.8	0.373617		20.8	0.475776	1.0012	20.8	0.475776		20.8167	0.435721	1.00018	20.8167	0.435721		20.8167	0.423323	1.00027	1.00027	20.8167	0.423323		20.8167	0.288586	20.8167	0.288586
20.9667	0.54345	1.00042	20.9667	0.54345	1.00042	20.9667	0.373808	1.00031	20.9667	0.373808		20.9667	0.476349	1.00128	20.9667	0.476349		20.9833	0.435798	1.00018	20.9833	0.435798		20.9833	0.423438	1.00045	1.00045	20.9833	0.423438		20.9667	0.28893	20.9667	0.28893
21.1333	0.543679	1.00049	21.1333	0.543679	1.00049	21.1333	0.373922	1.00112	21.1333	0.373922		21.1333	0.476959	1.00104	21.1333	0.476959		21.15	0.435874	1.00009	21.15	0.435874		21.15	0.423629	1.00027	1.00027	21.15	0.423629		21.15	0.28912	21.15	0.28912
21.3167	0.543946	1.00042	21.3167	0.543946	1.00042	21.3167	0.374342	1.00041	21.3167	0.374342		21.3	0.477455	1.00104	21.3	0.477455		21.3167	0.435912	1.00018	21.3167	0.435912		21.3167	0.423743	1.00018	1.00018	21.3167	0.423743		21.3	0.289425	21.3	0.289425
21.4667	0.544175	1.00028	21.4667	0.544175	1.00028	21.4667	0.374495	0.999898	21.4667	0.374495		21.4667	0.477951	1.00104	21.4667	0.477951		21.4833	0.435988	0.999912	21.4833	0.435988		21.4833	0.423819	1.00045	1.00045	21.4833	0.423819		21.4833	0.289731	21.4833	0.289731
21.6333	0.544327	1.00021	21.6333	0.544327	1.00021	21.6333	0.374456	1.0002	21.6333	0.374456		21.65	0.478447	1.00072	21.65	0.478447		21.65	0.43595	1.00018	21.65	0.43595		21.65	0.42401	1.00009	1.00009	21.65	0.42401		21.65	0.289883	21.65	0.289883
21.8167	0.544442	1.00028	21.8167	0.544442	1.00028	21.8	0.374533	1.00031	21.8	0.374533		21.8	0.47879	1.00088	21.8	0.47879		21.8167	0.436026	0.999913	21.8167	0.436026		21.8167	0.424048	1.00009	1.00009	21.8167	0.424048		21.8	0.290112	21.8	0.290112
21.9667	0.544594	1.00028	21.9667	0.544594	1.00028	21.9833	0.374647	1.0001	21.9833	0.374647		21.9667	0.47921	1.0008	21.9667	0.47921		21.9833	0.435988	1.00017	21.9833	0.435988		21.9833	0.424086	1.00018	1.00018	21.9833	0.424086		21.9833	0.290265	21.9833	0.290265
22.15	0.544747	1.00021	22.15	0.544747	1.00021	22.1333	0.374685	1.00031	22.1333	0.374685		22.1333	0.479591	1.0008	22.1333	0.479591		22.15	0.436065	0.999825	22.15	0.436065		22.15	0.424163	1.00018	1.00018	22.15	0.424163		22.1333	0.290417	22.1333	0.290417
22.3	0.544861	1.00028	22.3	0.544861	1.00028	22.3	0.3748	1.00031	22.3	0.3748		22.3	0.479973	1.00064	22.3	0.479973		22.3333	0.435988	1	22.3333	0.435988		22.3	0.424239	1.00018	1.00018	22.3	0.424239		22.3167	0.290684	22.3167	0.290684
22.4667	0.545014	1.00021	22.4667	0.545014	1.00021	22.4667	0.374914	1.0002	22.4667	0.374914		22.4667	0.480278	1.00095	22.4667	0.480278		22.4833	0.435988	1.00017	22.4833	0.435988		22.4833	0.424315	1.00009	1.00009	22.4833	0.424315		22.4833	0.290761	22.4833	0.290761
22.65	0.545129	1.00014	22.65	0.545129	1.00014	22.65	0.37499	1.00041	22.65	0.37499		22.6333	0.480735	1.00056	22.6333	0.480735		22.65	0.436065	0.999825	22.65	0.436065		22.65	0.424353	1.00036	1.00036	22.65	0.424353		22.6333	0.290913	22.6333	0.290913
22.8	0.545205	1.00014	22.8	0.545205	1.00014	22.8	0.375143	1	22.8	0.375143		22.8	0.481002	1.00056	22.8	0.481002		22.8167	0.435988	1	22.8167	0.435988		22.8167	0.424506	0.99982	0.99982	22.8167	0.424506		22.8167	0.291104	22.8167	0.291104
22.9667	0.545281	1.00014	22.9667	0.545281	1.00014	22.9667	0.375143	1.00051	22.9667	0.375143		22.9667	0.48127	1.00071	22.9667	0.48127		22.9833	0.435988	1	22.9833	0.435988		22.9833	0.42443	1.00018	1.00018	22.9833	0.42443		22.9667	0.291218	22.9667	0.291218
23.15	0.545357	1.00021	23.15	0.545357	1.00021	23.1333	0.375334	0.999594	23.1333	0.375334		23.1333	0.481613	1.00055	23.1333	0.481613		23.15	0.435988	1	23.15	0.435988		23.15	0.424506	1	1	23.15	0.424506		23.15	0.291409	23.15	0.291409
23.3	0.545472	1.00007	23.3	0.545472	1.00007	23.3167	0.375181	1.0002	23.3167	0.375181		23.3167	0.48188	1.0004	23.3167	0.48188		23.3167	0.435988	0.999912	23.3167	0.435988		23.3167	0.424506	1.00027	1.00027	23.3167	0.424506		23.3167	0.291447	23.3167	0.291447
23.4833	0.54551	1.00007	23.4833	0.54551	1.00007	23.4667	0.375257	1.00031	23.4667	0.375257		23.4667	0.482071	1.00047	23.4667	0.482071		23.4833	0.43595	1.00009	23.4833	0.43595		23.4833	0.42462	1	1	23.4833	0.42462		23.4667	0.291562	23.4667	0.291562
23.6333	0.545548	1	23.6333	0.545548	1	23.6333	0.375372	1	23.6333	0.375372		23.6333	0.482299	1.0004	23.6333	0.482299		23.65	0.435988	0.999737	23.65	0.435988		23.65	0.42462	0.99982	0.99982	23.65	0.42462		23.65	0.291676	23.65	0.291676
23.8	0.545548	1.00014	23.8	0.545548	1.00014	23.8	0.375372	1.0002	23.8	0.375372		23.8	0.48249	1.0004	23.8	0.48249		23.8167	0.435874	1	23.8167	0.435874		23.8167	0.424544	0.99991	0.99991	23.8167	0.424544		23.8	0.291791	23.8	0.291791
23.9833	0.545624		23.9833	0.545624	0	23.9833	0.375448	0	23.9833	0.375448		23.9667	0.482681	0	23.9667	0.482681		23.9833	0.435874	0	23.9833	0.435874		23.9833	0.424506	0	0	23.9833	0.424506		23.9833	0.291829	23.9833	0.291829
6.3	0.999584	6.31667	0.999633
7.3	1.00007	7.48333	1.00007
7.48333	1.00028	7.3	1.00007
7.63333	1.00042	7.65	1.00029
7.81667	1.00035	7.81667	1.00037
7.96667	1.0009	7.98333	1.00059
8.15	1.00104	8.15	1.00081
8.3	1.00145	8.3	1.00102
8.48333	1.00193	8.48333	1.0011
8.63333	1.00269	8.65	1.00168
8.81667	1.00378	8.81667	1.00248
		8.98333	1.00204
8.48333	1.00007	8.83333	1.00016
8.66667	1.00007	8.98333	1.00123
8.81667	1.00028	9.35	1.00025
8.98333	1.00098	9.51667	1.00033
9.33333	1.00028	9.68333	1.00049
9.51667	1.00056	9.85	1.00066
9.68333	1.00063	10.0167	1.00115
9.83333	1.00112	10.1833	1.00155
10.0167	1.0014	10.35	1.0022
10.1833	1.00203	10.5167	1.00301
10.3333	1.00307	10.6833	1.00341
10.5167	1.00348	10.85	1.00437
10.6833	1.00458	11.0167	1.00572
10.8333	1.00566	11.1833	1.00721
11.0167	1.00782	11.35	1.00923
11.1667	1.00974	11.5	1.01198
11.35	1.012	11.6833	1.01488
11.5167	1.01419	11.85	1.01666
11.6667	1.01616	12.0167	1.0191
11.85	1.01817	12.1833	1.02134
12.0167	1.01981	12.35	1.02183
12.1667	1.0193
9.51667	1.00022	10.0167	1.00084
9.66667	1.00058	10.1667	1.0014
9.85	1.00079	10.35	1.00224
10.0167	1.00108	10.5	1.0028
10.1833	1.0018	10.6833	1.00335
10.3333	1.00244	10.8333	1.00466
10.5167	1.00316	11.0167	1.00602
10.6833	1.00386	11.1667	1.0077
10.85	1.00506	11.35	1.0101
11.0167	1.00687	11.5	1.0123
11.1667	1.00859	11.6833	1.01435
11.35	1.01102	11.8333	1.01638
11.5167	1.01339	12.0167	1.01832
11.6833	1.01573	12.1667	1.01876
11.85	1.0177
12	1.02009
